# Supplementary material for: Diet Acceptance and Utilization Responses to Increasing Doses of Thymol in Beef Steers Consuming Forage
Source: Animals (Basel). 2025 Dec 17;15(24):3637. doi: 10.3390/ani15243637 (PMC12729586; doi:10.3390/ani15243637)
Supplement: Supplementary file 1 [file animals-15-03637-s001.zip]

Archive with 1 entries (1 files):
- animals-3983892-supplementary.pdf
